# Supplementary material for: Experimental lung injury induces cerebral cytokine mRNA production in pigs
Source: PeerJ. 2020 Dec 9;8:e10471. doi: 10.7717/peerj.10471 (PMC7733330; doi:10.7717/peerj.10471)
Supplement: Supplemental Information 1 — Sigmaplot should be used to open these files. [file peerj-08-10471-s001.zip]

Archive with 4 entries (4 files):
- Blood.JNB
- Histo brain.JNB
- Histo lungs.JNB
- PCR brain.JNB
